# Supplementary material for: The fat-mass and obesity-associated gene rs9939609 T allele is prominent among the native Mexican population and is associated with risk for Type 2 diabetes and metabolic dysfunction-associated steatotic liver disease
Source: Front Nutr. 2025 Oct 10;12:1569342. doi: 10.3389/fnut.2025.1569342 (PMC12549268; doi:10.3389/fnut.2025.1569342)
Supplement: Supplementary file 1 [file Table_1.XLSX]

## Sheet: PCA
TT genotype	AT genotype	AA genotype	City/Region	Ancestry	Reference
TT=57	TA=91	AA=23	CDMX	Mestizo	Villalobos-Comparán, M., Teresa Flores-Dorantes, M., Teresa Villarreal-Molina, M., Rodríguez-Cruz, M., García-Ulloa, A. C., Robles, L., Huertas-Vázquez, A., Saucedo-Villarreal, N., López-Alarcón, M., Sánchez-Muñoz, F., Domínguez-López, A., Gutiérrez-Aguilar, R., Menjivar, M., Coral-Vázquez, R., Hernández-Stengele, G., Vital-Reyes, V. S., Acuña-Alonzo, V., Romero-Hidalgo, S., Ruiz-Gómez, D. G., Ri…
TT=800	TA=302	AA=54	Culiacan	Mestizo Caucasian	Velazquez-Roman, J., Angulo-Zamudio, U. A., León-Sicairos, N., Medina-Serrano, J., DeLira-Bustillos, N., Villamil-Ramírez, H., Canizales-Quinteros, S., Macías-Kauffer, L., Campos-Romero, A., Alcántar-Fernández, J., & Canizalez-Roman, A. (2021). Association of FTO, ABCA1, ADRB3, and PPARG variants with obesity, type 2 diabetes, and metabolic syndrome in a Northwest Mexican adult population. Journa…
TT=148	TA=32	AA=6	Mayan Ethnicity from Yucatan	Amerindian	Vázquez-Pérez, L. A., Hattori-Hara, M., Arankowsky-Sandoval, G., Pérez-Mendoza, G., Rubi-Castellanos, R., Rangel-Méndez, J. A., Pinto-Escalante, D., Canto-Cetina, T., & González-Herrera, L. (2024). Association between personality traits, eating behaviors, and the genetic polymorphisms FTO-rs9939609 and MAO-A 30 bp u-VNTR with obesity in Mexican Mayan children. Frontiers in genetics, 15, 1421870. …
T=135		A=43	Northern Mexican Mestizos	Mestizo Caucasian	Costa-Urrutia, P., Abud, C., Franco-Trecu, V., Colistro, V., Rodríguez-Arellano, M. E., Alvarez-Fariña, R., Acuña Alonso, V., Bertoni, B., & Granados, J. (2020). Effect of 15 BMI-Associated Polymorphisms, Reported for Europeans, across Ethnicities and Degrees of Amerindian Ancestry in Mexican Children. International Journal of Molecular Sciences, 21(2), 374. https://doi.org/10.3390/ijms21020374
T=112		A=11	Yaquis	Amerindian
T=62		A=6	Seris	Amerindian
T=7520		A= 1025	Central Mexico Regular Schools and Indigenous schools	Mestizo
